# Supplementary material for: Factors influencing wild chimpanzee (Pan troglodytes verus) relative abundance in an agriculture-swamp matrix outside protected areas
Source: PLoS One. 2019 May 16;14(5):e0215545. doi: 10.1371/journal.pone.0215545 (PMC6522039; doi:10.1371/journal.pone.0215545)
Supplement: S1 Table — (XLSX) [file pone.0215545.s002.xlsx]

## Sheet: Events_Trapping rates
CL	OperatDays	Events_chimp	EventsHuman	Trapping rate_Chimp	Trapping rate_human
CL11	202	0	16	0	0.079
CL12	119	2	0	0.017	0
CL13	120	7	1	0.058	0.008
CL19	181	0	0	0	0
CL20	159	0	0	0	0
CL21	121	0	1	0	0.008
CL27	119	0	0	0	0
CL28	119	0	0	0	0
CL29	207	0	2	0	0.01
CL3	164	2	1	0.012	0.006
CL30	206	0	0	0	0
CL31	164	4	0	0.024	0
CL36	207	0	1	0	0.005
CL37	207	0	1	0	0.005
CL39	206	1	0	0.005	0
CL4	202	2	3	0.01	0.015
CL40	174	0	10	0	0.057
CL43	122	1	1	0.008	0.008
CL44	207	2	12	0.01	0.058
CL45	206	14	1	0.068	0.005
CL46	207	0	0	0	0
CL47	206	0	0	0	0
CL48	207	0	1	0	0.005
CL5	204	1	8	0.005	0.039
CL53	202	6	5	0.03	0.025
CL57	124	0	1	0	0.008
CL6	201	2	0	0.01	0

## Sheet: Near_distances
						all settlements were divided in only two classes
Camera name	NEAR_DIST_abandoned_Sett (m)	NEAR_DIST_mangroves (m)	NEAR_DIST_swamp (m)	NEAR_DIST_Roads_all_types (m)	NEAR_DIST_settlements_ALL (m)	NEAR_DIST_settlements Large (m)	NEAR_DIST_settlements small (m)
CL11	2436.42	1970.87	112.661	568.262	98.1358	464.809	98.1358
CL12	1339.52	1369.2	44.5287	1405.33	750.248	1185.21	750.248
CL13	570.822	359.002	3.31973	1327.75	1791.43	2432.76	1791.43
CL19	1280.17	1939.5	262.834	422.926	494.846	762.682	494.846
CL20	442.88	1041.4	245.769	153.133	822.879	1970.34	822.879
CL21	1210.06	390.119	23.2534	251.102	509.272	1356.46	509.272
CL27	1587.12	2120.29	181.785	899.95	1066.45	1863.15	1066.45
CL28	2102.51	1719.64	50.695	1277.77	769.634	1168.83	769.634
CL29	1512.89	2180.42	20.3324	629.297	543.63	543.63	1203.55
CL3	3470.2	1308.03	126.808	105.765	972.159	972.159	1782.99
CL30	1764.76	2880.45	0	276.734	751.85	751.85	884.911
CL31	2370.12	2598.56	47.2777	859.635	1468.9	1468.9	1829.03
CL36	698.098	1484.55	27.7294	930.54	1252.61	1252.61	1841.8
CL37	987.562	2029	0	279.762	1899.76	1899.76	1992.79
CL39	3389.99	2155.91	91.5729	1445.44	1413.52	1413.52	1752.22
CL4	2371.94	677.45	203.78	105.182	659.539	659.539	769.061
CL40	4324.25	2965.4	446.547	608.693	726.964	726.964	1392.7
CL43	682.377	628.773	0	739.142	1031.34	1031.34	2507.68
CL44	943.304	1285.02	92.5644	431.477	1225.97	1225.97	1653.37
CL45	2227.89	555.101	78.4123	1806.29	505.338	2293.98	505.338
CL46	3423.68	1207.22	43.9498	1877.5	838.257	1944.71	838.257
CL47	4368.06	2088.04	128.35	1008.08	1169.16	1169.16	1828.17
CL48	5502.83	3397.57	404.328	323.098	689.979	689.979	2223.63
CL5	1520.94	420.838	0	987.64	962.784	1400.6	962.784
CL53	1810	43.6259	0	270.207	237.288	1129.62	237.288
CL57	2268.47	105.183	1016.29	344.033	231.473	231.473	1679.14
CL6	695.831	84.5242	282.641	2043.73	618.351	2531.61	618.351
